# Supplementary material for: Reduced Expression of Selected Exosomal MicroRNAs Is Associated with Poor Outcomes in Patients with Acute Stroke Receiving Reperfusion Therapy—Preliminary Study
Source: Int J Mol Sci. 2025 Sep 29;26(19):9533. doi: 10.3390/ijms26199533 (PMC12524926; doi:10.3390/ijms26199533)
Supplement: Supplementary file 1 [file ijms-26-09533-s001.zip]

Archive with 1 entries (1 files):
- ijms-3791834-supplementary.pdf
